# Supplementary material for: MSCsDB: a database of single-cell transcriptomic profiles and in-depth comprehensive analyses of human mesenchymal stem cells
Source: Exp Hematol Oncol. 2024 Mar 6;13:29. doi: 10.1186/s40164-024-00496-5 (PMC10919002; doi:10.1186/s40164-024-00496-5)
Supplement: Supplementary file 1 — Additional file1: Figure S1. The information on MSC atlas taxonomy. (A) UMAP of all MSCs with cluster annotations, (B) UMAP of MSCs color-labelled by tissue, (C) Cell counts of MSCs from different tissues in each cluster, and (D) Cell counts of MSCs from different samples in each cluster. Figure S2. Differentiation scoring of MSCs on five differentiation directions. (A) Scoring of osteogenesis, chondrogenesis, adipogenesis, myogenesis and neurogenesis. (B) Scoring of representative gene expression for MSCs differentiation. Figure S3. Home page of MSCsDB. which includes website introduction, functionality overview, gene cloud, and website update news. Figure S4. Module of Dataset and link to the module of Explore. Users can view the metadata of each sample dataset, such as the original article, data repository and sequencing technology. Users can also click on the “Explore” button to view the sample’s clustering annotation, gene expression level analysis, pathway enrichment analysis, copy number variation analysis, and pseudotime analysis results. Figure S5. Functionality in the module of Atlas. (A) UMAP of MSCs with cluster annotations. Users can select specific clusters to view their distribution. The MSC atlas can also be classified by tissue or batch and shown separately. (B) Gene signature of MSCs. Users can analyze the cell percentage of all genes and click on the “View” button to view the gene expression levels in cells and clusters. The Gene Card database is also linked for users to view gene information. Users can also enter a specific gene in the search box to retrieve relevant information. Figure S6. An example of functionality in the module of Atlas. (A) Pathway enrichment analysis of MSCs from different databases. Users can switch between different databases. Users can also select specific clusters and pathways to view their enrichment status. (B) Copy number variation analysis of MSCs using copyKat and InferCNVpy packages. The copyKat software can predi [file 40164_2024_496_MOESM1_ESM.zip › Additional file/Supplementary Table 2.xlsx]

## Sheet: Sheet1
	Table S2. Scoring for each cluster using geneset
	cluster	osteogenic	chondrogenic	adipogenic	myogenic	neurogenic	lable
	4	0.22376	0.0139238	0.00216475	0.124262	0.873813	multi-lineage-4
	8	0.574413	-0.0369562	-0.00684183	0.480217	0.76698	multi-lineage-8
	18	0.461847	-0.00335224	0.148516	0.35572	0.734637	multi-lineage-18
	9	0.173211	-0.0772982	-0.00128676	0.343535	0.869845	multi-lineage-9
	12	-0.0530674	0.163186	-0.0481849	-0.157533	0.753474	neurogenic/chondrogenic-committed-12
	15	0.587515	0.0171229	0.00445156	0.0274836	0.832581	multi-lineage-15
	11	0.802447	0.0526226	0.0185793	-0.147353	0.821127	multi-lineage-11
	27	0.0240067	0.179587	-0.0574753	-0.0722127	0.652297	multi-lineage-27
	21	1.21507	-0.0744802	-0.0281577	0.0737244	0.499305	multi-lineage-21
	10	1.19249	-0.0470276	0.121586	-0.139922	0.948592	multi-lineage-10
	3	0.321386	0.0787915	-0.0304072	0.0560919	0.861713	multi-lineage-3
	28	0.227621	0.067403	-0.0386182	0.118517	0.738772	multi-lineage-28
	19	0.340907	0.0303724	-0.0300052	0.0429577	0.779709	multi-lineage-19
	14	0.589947	0.199806	0.0647302	-0.0998067	0.870393	multi-lineage-14
	34	-0.346428	-0.257119	-0.0346738	-0.169192	0.162182	neurogenic-priming-34
	31	0.293492	0.0453335	-0.0181143	0.130967	0.290401	multi-lineage-31
	13	0.54714	0.139858	-0.0220737	0.138075	0.624328	multi-lineage-13
	7	0.400203	0.205115	-0.0410994	0.395187	0.810035	multi-lineage-7
	33	0.877992	0.371697	-0.0724838	0.0671519	-0.190851	multi-lineage-33
	17	1.18245	-0.202363	-0.00438573	0.00739238	0.476841	multi-lineage-17
	16	0.666803	-0.0884881	-0.0431297	0.232582	0.568571	multi-lineage-16
	5	-0.00319558	0.172584	-0.0606596	-0.00672696	0.990308	neurogenic/chondrogenic-committed-5
	6	0.0322933	0.10479	-0.0572187	-0.138414	0.594976	multi-lineage-6
	2	0.051392	0.193173	-0.055321	0.0241765	0.828594	multi-lineage-2
	32	-0.351797	-0.272447	-0.0404534	-0.125483	0.0766193	neurogenic-priming-32
	24	2.10718	-0.0990874	-0.0122734	1.14141	0.611659	multi-lineage-24
	23	-0.242401	-0.183156	0.253142	-0.125703	0.444144	neurogenic/adipogenic-committed-23
	35	-0.0665126	0.0890408	-0.0891974	-0.166248	0.690924	neurogenic/chondrogenic-committed-35
	25	-0.33721	-0.178931	-0.0463039	-0.125379	0.21067	neurogenic-priming-25
	30	-0.196502	0.1083	0.172385	-0.0739428	-0.123616	chondrogenic/adipogenic-committed-30
	26	-0.392373	-0.161665	0.241127	-0.19247	0.528357	neurogenic/adipogenic-committed-26
	22	-0.231811	-0.19188	-0.0103997	-0.0740607	0.746684	neurogenic-priming-22
	20	-0.281017	-0.318816	0.0590397	-0.277378	0.348844	neurogenic/adipogenic-committed-20
	29	-0.390716	-0.0204505	0.428876	-0.213624	-0.390447	adipogenic-priming-29
	1	0.715627	0.0515715	0.00650395	-0.179126	0.732627	multi-lineage-1
	0	0.85031	0.113621	0.029815	-0.146494	0.884365	multi-lineage-0
